# Supplementary material for: A Systemic Inflammation Response Score for Prognostic Prediction of Breast Cancer Patients Undergoing Surgery
Source: J Pers Med. 2021 May 14;11(5):413. doi: 10.3390/jpm11050413 (PMC8156296; doi:10.3390/jpm11050413)
Supplement: Supplementary file 1 [file jpm-11-00413-s001.zip]

Archive with 1 entries (1 files):
- jpm-1197525-supplementary.pdf
